# Supplementary material for: A New Taxon of Basal Ceratopsian from China and the Early Evolution of Ceratopsia
Source: PLoS One. 2015 Dec 9;10(12):e0143369. doi: 10.1371/journal.pone.0143369 (PMC4674058; doi:10.1371/journal.pone.0143369)
Supplement: S2 File — (NEX) [file pone.0143369.s002.nex]

#NEXUS
[written Sat Sep 12 20:49:31 CST 2015 by Mesquite  version 3.03 (build 702) at DELL-PC/192.168.1.100]

BEGIN TAXA;
	TITLE Taxa;
	DIMENSIONS NTAX=37;
	TAXLABELS
		Lesothosaurus Heterodontosaurus Agilisaurus Orodromeus Haya Jeholosaurus Wannanosaurus Goyocephale Homalocephale Stegoceras Archaeoceratops Asiaceratops Bagaceratops Centrosaurus Leptoceratops Graciliceratops Montanoceratops Protoceratops Hualianceratops Yinlong_downsi Chaoyangsaurus Xuanhuaceratops Psittacosaurus_mongoliensis Psittacosaurus_sinensis Psittacosaurus_lujiatunensis Liaoceratops Triceratops Udanoceratops Zuniceratops Yamaceratops Prenoceratops Cerasinops Koreaceratops Zhuchengceratops Unescoceratops Auroraceratops Aquilops 
	;

END;


BEGIN CHARACTERS;
	TITLE  Character_Matrix;
	DIMENSIONS  NCHAR=210;
	FORMAT DATATYPE = STANDARD GAP = - MISSING = ? SYMBOLS = "  0 1 2 3 4 5 6 7 8 9 A B C D E F G H J K M N P Q R S T U V W X Y Z a b c d e f g h j k m n p q r s t u v w x";
	MATRIX
	Lesothosaurus                 000000000---000000110000000000000000000000-000000000-0000-0000000000-000000000000000000--0000000000?0000000000000000000000000?00000000000000000000000000000-0000000000000??0000000?0?????0000000000000000000000000
	Heterodontosaurus             000100000---011010001001000000000000000000-000000000-0000-000100000000001100?0000000100--0100000101000000010100000-0000000000-000000000010000000010010000110000?000???0000000100000?000??0000000000000001000000000
	Agilisaurus                   000000000---00001011000?000100000000000000-000000000-0000-1101000000??101????00?0000??0--?000001?00?00000???0???0??0000000000-00000?00000000100?0000100000000000000???????10000000000?0??????000000000010000000000
	Orodromeus                    000000000---?0????110?0?000?00010000000000-0?000?000-0000-?10100000000001?10??0???????0--?000001???100000?????1?00-0000000??0-00?0000000000010?00000000000000?00?0000010001001000000000000?10010000000010000000000
	Haya                          000000000---?010101100010?0000000100000000-000000000-0100-1100000000??0010?0?0000001000--0000001?0?1000000101{0 1}110100000000???-00?000000000001??00010000000000?10?00000100000?100000?000000???000000000?100000?0000
	Jeholosaurus                  000000000---001010110001000000000000000000-000000000-0000-1100000000-0001110000?0001000--0000001000??000001010?10000000000000-00000000000000100000000000000-0000000000110010010000000000000?000000000?0?0000000000
	Wannanosaurus                 ????????????????????????????????????????00-0??00?100-???0-?11110011????0?????????????????????????????0??0???????0000001000000-00000000000010?000?????00?0000000000?????????????????????????????????????????10?????
	Goyocephale                   ?1???0?0??????????0?0???0?0????????01--?00-???00?1?0-0100-?11??????????????????????????????????????????????????????0001000??0-000000000000100?00010010000000000000????????????0??????????????10110????????????0?0?
	Homalocephale                 ?1??????????????????????????????????1???00-000000110-0100-011??00110?00010?0?000?01100100100000?0?0?000?1????????????????????????????????????????????0?0000000??00?????????0110111???????????111101?01111101??????
	Stegoceras                    010000000---00000000000-00001----0001--100-0?0000110-0??0-111001011??000100000000010000--0000001000?00000?00??0?0000001001000-000000000?00001000010000000000000000???0?0???010???00???00?00?0????0???????0?10?0?00
	Archaeoceratops               1101000111111001101000001?0100111000011011011000011??01???1?0???1101001011?0?0????10?010??11?100110?0100111011?11010001011??0-01?0001110001??1010111000000110??0?1???????0001101?000?????????011011??01110????0000
	Asiaceratops                  ???????1????1?????1?0?????0?00????????????0?1????????????????????????????????????????????????10?1?0???????????1?10?0?????0?????????0?01?????????1--??0000???00?01???????????????1??????1????????????????????????0?
	Bagaceratops                  11010001?0111000?01?01?0110?0011110?0??01101110000011010?-010101110110101110100?111??0??1111010?110001001111111?11100100?0110-011000111?101111011--?-0000111001011?????1?????????31?????????????????0????????????1
	Centrosaurus                  111101011011101110011110110?01-??0021??1111111000011111011110101111100101??01111111110111?01121?110110111110121?11100000?0100-121100011000001?011----111011101111111110111?103110001111101111111111111101111111111
	Leptoceratops                 1101000110111001101200001111001110000??0110111000001001100000111010100101?1?00??111?00100010010?1?1011010111112?101101011010100111000110101011011----0011111101011?010111001010?1011100100100?????1000???0?0010000
	Graciliceratops               110?0????????????????????????????0??????1?0?1??????????????1??011??10?1?????????????????101?0???1???????????????1??0???0?0??0-01???0111??????1???????00001??0010????????????1???1?????0???0?????????0??????00?0001
	Montanoceratops               1?????????????????1?????110?00????000???110?1????0110011???0??11???10?1?1?????????????????1??10?1210?1010?1?1???1??00?001010110111?0?110????11011-??-00111111010?1?0111?1001120?121110010??000??0110?0???0?00?0000
	Protoceratops                 11010101111110001012010?1101001110010110110111000001101010010101110110101??010011110?0111(0 1)11010?110001001111111?1111010010110-0110001110101111010211000011110010111011111101120?1211110100000011011100111010010011
	Hualianceratops               ????????????????????????????00??1???0???00-101111100-0000-?11000?110-2?10000?????????????????????????????0?00??1100001100100??0000?????00??00????????000000-?0?000????????????????????????????????????????????0000
	Yinlong_downsi                1101101010101?0010110001010000001001011000-101011100-0000-0110001110-2001001000?00000000-1110001120??1001010001?1000001000000-00001000000110011101011000000-0000000000010?11000100000?01?0000011011000111000000000
	Chaoyangsaurus                110?111010?01??01?1?0???0?00??????1?????00-??11111?0??????0????????0-1???0?1???00000?0???????00?1?0??????00000??1000001000??0-0000100000011??11102010000000-000000?0000000????????????????????????????????????????
	Xuanhuaceratops               ????????????????????????????????????????????????110??????????????????0???1?1??????????????????????????????????1?100000?0?1???-??????0?00011??11102?1?000????000000?00????0??0?????????010??????????????????0??0???
	Psittacosaurus_mongoliensis   11011111100011101122000001001----0100110110101111000?0000-0001000000-001001000000100010001100000100001001000101?100-1100000?0-01?0110000001001001----0000000000000000001001100010000000110000011011000111000000000
	Psittacosaurus_sinensis       1101111110001110112200000?001----0000??0110101111000-0000-0001001000-0010010?00????0?10001100????????0???000101?1000010000??0-01?011000000101??01----00?0000?000000??0010?11?1010000????100??????1??????1??0?00000
	Psittacosaurus_lujiatunensis  11011111100011101122000001001----0100??0110101111000-0000-0001000000-0010010000???0?0100011000?0100?0100?00010111100110?00000-0100110000001001001----0000000000000???????????????????????????????1?????????????0??
	Liaoceratops                  ?101000010111110101000010101001110000??0100110000110-01010000111110000101000?00000100010111000011100?100111010101000000010000-01?0000101001001010101100000110?1001??????????????????????0????????1??????1??????0??
	Triceratops                   111101011111100110011110110101---0021??11111110000111110111101011111001011??1111111110110101121?110110111110121?11100000?0100-1211000110000011011----111011101111?11110111?1031101?1111101111111111111101111111111
	Udanoceratops                 1???010111111??0??1?00?0??1??????0??????11011?00?0?10??????????????10?101?????????????????1???????????????1???2?1??1???0?0?0??01?1?0011????011011----0011111101011??????????020?1111???1001????????????????0?????1
	Zuniceratops                  ???????????1????????10?0??0??????1?1????1?0?1100?????1????????????????????????????????1?????????1????????????11?1??0???0?0??0-0??10??????0????????--?01101??00101???????????????00???????????????????????1????????
	Yamaceratops                  11?1???1??10????1????????10?0??11?000??01?011000000100101000011111?100101??0100000100010??11?10?1100?100111??11?10?0010010?00-0110001111001?11010?0-?0000111001011???????0??0???1????????????????1????????????0?0?
	Prenoceratops                 ??0????1????10?0101?0000??0?0????00?0???11011????0?10011???0??11???10?1??????????????????????10?121??????11??12?10?10??110??100111?0?11??????1011--??00111??1010?1???????0???????01???????0??????????????????????0
	Cerasinops                    1??1??????????????????????0????????1????110??101?00??01????0??11???10?1?1?????????????101011010?1110?1010???????1??1???0????0-0(1 2)10?0111???1??1?102???00110??00??????0?1100??1(1 2)??1???1?0100???????????????1?00?0000
	Koreaceratops                 ????????????????????????????????????????????????????????????????????????????????????????????????????????????????????????????????????????????????????????????????????????????????13101????????????????????0????0000
	Zhuchengceratops              1?????????????????????????1???????????????????????????????????????????????????1111100?????????????????????10????11?10100001010111100?000101?1101??????011111101011?????011??0?????????????????????????????????????
	Unescoceratops                ??????????????????????????????????????????????????????????????????????????????????????????????????????????????2?10?10?0100????11?0???????????????????00??10??010?1????????????????????????????????????????????????
	Auroraceratops                110100011?111010101100000101001110000111110111000111001010000{0 1}11010100101000?000?010001011100100110?0100101010111000000011?00-0110001111001001010111100000110000?110000120111301111?010000000011011000111000000000
	Aquilops                      ?10100011111???0101?00000?0?0010100001101111?000?010-01010??0?????0??????????????????????????????????????11?111?10?????010???????????????????????10?0000??11001?01????????????????????????????????????????????????

;

END;
BEGIN ASSUMPTIONS;
	TYPESET * UNTITLED   =  unord:  1 -  210;

END;

BEGIN MESQUITECHARMODELS;
	ProbModelSet * UNTITLED   =  'Mk1 (est.)':  1 -  210;
END;

Begin MESQUITE;
		MESQUITESCRIPTVERSION 2;
		TITLE AUTO;
		tell ProjectCoordinator;
		timeSaved 1442062172038;
		getEmployee #mesquite.minimal.ManageTaxa.ManageTaxa;
		tell It;
			setID 0 7681332559967913302;
		endTell;
		getEmployee #mesquite.charMatrices.ManageCharacters.ManageCharacters;
		tell It;
			setID 0 8759441793757412322;
			mqVersion 303;
			checksumv 0 3 1294721444 null  getNumChars 210 numChars 210 getNumTaxa 37 numTaxa 37   short true   bits 2305843009213693967   states 15   sumSquaresStatesOnly 10267.0 sumSquares -9.2233720368547727E18 longCompressibleToShort false usingShortMatrix true   NumFiles 1 NumMatrices 1;
			mqVersion;
		endTell;
		getWindow;
		tell It;
			suppress;
			setResourcesState false false 100;
			setPopoutState 400;
			setExplanationSize 0;
			setAnnotationSize 0;
			setFontIncAnnot 0;
			setFontIncExp 0;
			setSize 1920 962;
			setLocation -8 -8;
			setFont SanSerif;
			setFontSize 10;
			getToolPalette;
			tell It;
			endTell;
			desuppress;
		endTell;
		getEmployee  #mesquite.charMatrices.BasicDataWindowCoord.BasicDataWindowCoord;
		tell It;
			showDataWindow #8759441793757412322 #mesquite.charMatrices.BasicDataWindowMaker.BasicDataWindowMaker;
			tell It;
				getWindow;
				tell It;
					setExplanationSize 30;
					setAnnotationSize 20;
					setFontIncAnnot 0;
					setFontIncExp 0;
					setSize 1820 890;
					setLocation -8 -8;
					setFont SanSerif;
					setFontSize 10;
					getToolPalette;
					tell It;
					endTell;
					setActive;
					setTool mesquite.charMatrices.BasicDataWindowMaker.BasicDataWindow.arrow;
					colorCells  #mesquite.charMatrices.NoColor.NoColor;
					colorRowNames  #mesquite.charMatrices.TaxonGroupColor.TaxonGroupColor;
					colorColumnNames  #mesquite.charMatrices.CharGroupColor.CharGroupColor;
					colorText  #mesquite.charMatrices.NoColor.NoColor;
					setBackground White;
					toggleShowNames on;
					toggleShowTaxonNames on;
					toggleTight off;
					toggleThinRows off;
					toggleShowChanges on;
					toggleSeparateLines off;
					toggleShowStates on;
					toggleAutoWCharNames on;
					toggleAutoTaxonNames off;
					toggleShowDefaultCharNames off;
					toggleConstrainCW on;
					toggleBirdsEye off;
					toggleShowPaleGrid off;
					toggleShowPaleCellColors off;
					toggleShowPaleExcluded off;
					togglePaleInapplicable on;
					toggleShowBoldCellText off;
					toggleAllowAutosize on;
					toggleColorsPanel off;
					toggleDiagonal on;
					setDiagonalHeight 80;
					toggleLinkedScrolling on;
					toggleScrollLinkedTables off;
				endTell;
				showWindow;
				getWindow;
				tell It;
					forceAutosize;
				endTell;
				getEmployee #mesquite.charMatrices.ColorByState.ColorByState;
				tell It;
					setStateLimit 9;
					toggleUniformMaximum on;
				endTell;
				getEmployee #mesquite.charMatrices.ColorCells.ColorCells;
				tell It;
					setColor Red;
					removeColor off;
				endTell;
				getEmployee #mesquite.categ.StateNamesStrip.StateNamesStrip;
				tell It;
					showStrip off;
				endTell;
				getEmployee #mesquite.charMatrices.AnnotPanel.AnnotPanel;
				tell It;
					togglePanel off;
				endTell;
				getEmployee #mesquite.charMatrices.CharReferenceStrip.CharReferenceStrip;
				tell It;
					showStrip off;
				endTell;
				getEmployee #mesquite.charMatrices.QuickKeySelector.QuickKeySelector;
				tell It;
					autotabOff;
				endTell;
				getEmployee #mesquite.charMatrices.SelSummaryStrip.SelSummaryStrip;
				tell It;
					showStrip off;
				endTell;
				getEmployee #mesquite.categ.SmallStateNamesEditor.SmallStateNamesEditor;
				tell It;
					panelOpen true;
				endTell;
			endTell;
		endTell;
		endTell;
end;
